# Supplementary material for: Simulation of photic effects after cataract surgery for off-axis light sources
Source: PLoS One. 2022 Jan 20;17(1):e0262457. doi: 10.1371/journal.pone.0262457 (PMC8775293; doi:10.1371/journal.pone.0262457)
Supplement: S1 Table — (XLSX) [file pone.0262457.s001.xlsx]

## Sheet: Tabelle1
Object #	Object Type	Comment	Ref Object	Inside Of	X Position	Y Position	Z Position	Tilt About X	Tilt About Y	Tilt About Z	Material	Param 1	Param 2	Param 3	Param 4	Param 5	Param 6	Param 7	Param 8	Param 9	Param 10	Param 11	Param 12	Param 13	Param 14	Param 15	Param 16	Param 17	Param 18	Param 19	Param 20	Param 21	Param 22	Param 23	Param 24	Param 25	Param 26	Param 27
1	Null Object	REFERENCE POINT	0	0	0	0	0	0	0	0	-
2	Source Two Angle	SOURCE	1	0	1	0	-20	0	-5	0	-	100	5000	1	0	0	4	4	0	0	1	1	0
3	Standard Lens	CORNEA	1	0	0	0	-13	0	0	0	CORNEA	7.77	-0.18	6.9	6.9	0.52	7.77	-0.18	5.97	5.97
4	Standard Lens	ANTERIOR CHAMBER	3	3	0	0	0.5	0	0	0	AQUEOUS	6.4	-0.6	5.97	5.97	3.2	6.4	-0.6	5.97	5.97
5	Annular Volume	IRIS	4	4	0.5	0	3.16	0	0	0	ABSORB			2.25	2.25	2.25	2.25	5.9	5.9	5.97	5.97	0.1	0	0	0	0
6	Standard Lens	VITREOUS CHAMBER	4	0	0	0	3.2	0	0	0	VITREOUS	0	0	5.97	5.97	20.28	-11	0	11	11
7	Even Asphere Lens	IOL	6	6	0	0	0.63	0	0	0	1,458800000000000E+000; 4,280000000000000E+001; 0,000000000000000E+000	3	0.974659			13.8649	0	0	0	0	0	0	0	0	0	-11.6647	-1.5	-0.00634525	0.00115482	0	0	0	0	0	0	3	3	3
8	Detector Surface	RETINA	1	6	0	0	11.3	0	0	0	ABSORB	-12	0	12	0	400	200	0	2	0	0	0	0	0
